# Supplementary material for: Phenolic diterpenes from Rosemary supercritical extract inhibit non-small cell lung cancer lipid metabolism and synergise with therapeutic drugs in the clinic
Source: Front Oncol. 2022 Nov 9;12:1046369. doi: 10.3389/fonc.2022.1046369 (PMC9682134; doi:10.3389/fonc.2022.1046369)
Supplement: Supplementary file 1 [file DataSheet_1.zip]

Archive with 7 entries (7 files):
- Supplementary Fig 2 FiN.tif
- Supplementary Fig 3 FiN.tif
- Supplementary Table 1 Oligos & Probes.docx
- Supplementary Table 2 Patients.xlsx
- Supplementary Table 3 TLDAs.xlsx
- Supplementary Table 4 PBMC analysis.xlsx
- Supplementary Fig1 FiN.tif
