# Supplementary material for: Phenolic diterpenes from Rosemary supercritical extract inhibit non-small cell lung cancer lipid metabolism and synergise with therapeutic drugs in the clinic
Source: Front Oncol. 2022 Nov 9;12:1046369. doi: 10.3389/fonc.2022.1046369 (PMC9682134; doi:10.3389/fonc.2022.1046369)
Supplement: Supplementary file 1 [file DataSheet_1.zip › Supplementary Table 2 Patients.xlsx]

## Sheet: Hoja1
Patient	Age	Sex	Histology	EGFR status	PDL1 expression (%)	Smoking history	Stage	Metastatic locations	Treatment	Lines of treatment
CC-1	68	male	adenocarcinoma	native	0	Yes	IV	1	IT	2
CC-2	76	female	adenocarcinoma	native	1	No	IV	2	CIT	1
CC-3	58	male	adenosquamous	native	75	Yes	IV	1	IT	1
CC-4	60	female	adenocarcinoma	mutant	n.a	Yes	IV	2	IT	2
CR-1	60	male	adenocarcinoma	native	10	Yes	IV	3	CIT	1
CR-2	55	male	adenocarcinoma	native	60	Yes	IV	1	CIT	1
CR-3	55	female	adenocarcinoma	mutant	n.a	No	IV	2	TKI	1
CR-4	65	female	adenocarcinoma	mutant	n.a	Yes	IV	2	IT	1
