# Supplementary material for: Phenolic diterpenes from Rosemary supercritical extract inhibit non-small cell lung cancer lipid metabolism and synergise with therapeutic drugs in the clinic
Source: Front Oncol. 2022 Nov 9;12:1046369. doi: 10.3389/fonc.2022.1046369 (PMC9682134; doi:10.3389/fonc.2022.1046369)
Supplement: Supplementary file 1 [file DataSheet_1.zip › Supplementary Table 3 TLDAs.xlsx]

## Sheet: Hoja1
Metabolic pathway	Gene	Gene description
Inflammation, Immunomodulation, innate and adaptive immunity	NLRP3	NLR Family Pyrin Domain Containing 3
	IL1B	Interleukin 1 Beta
	IL6	Interleukin 6
	IL10	Interleukin 10
	TGFB2	Transforming Growth Factor Beta 2
	TNF	Tumor Necrosis Factor
	NFKB1	Nuclear Factor Kappa B Subunit 1
	MAPK1	Mitogen-Activated Protein Kinase 1
	STAT3	Signal Transducer And Activator Of Transcription 3
	JAK1	Janus Kinase 1
	JAK3	Janus Kinase 3
	CCL2 (MCP-1)	C-C Motif Chemokine Ligand 2
	CXCR1	C-X-C Motif Chemokine Receptor 1
	CSF2	Colony Stimulating Factor 2
	CCL5 (RANTES)	C-C Motif Chemokine Ligand 5
	FOXO3	Forkhead Box O3
	FOXP3	Forkhead Box P3
	CD274 (PDL1)	CD274 Molecule
	PDCD1 (PD-1, CD279)	Programmed Cell Death 1
	TLR4	Toll Like Receptor 4
	TLR3	Toll Like Receptor 3
	IFNG	Interferon Gamma
	BMP2	Bone Morphogenetic Protein 2
	LIF	LIF Interleukin 6 Family Cytokine
	PTAFR	Platelet Activating Factor Receptor
Lipid Metabolism, Adipogenesis, Obesity, Oncogenic pathways	SREBF1	Sterol Regulatory Element Binding Transcription Factor 1
	FASN	Fatty Acid Synthase
	SCD	Stearoyl-CoA Desaturase
	PPARG	Peroxisome Proliferator Activated Receptor Gamma
	PTGS2	Prostaglandin-Endoperoxide Synthase 2
	ALOX5	Arachidonate 5-Lipoxygenase
	CPT1A	Carnitine Palmitoyltransferase 1A
	GPD2	Glycerol-3-Phosphate Dehydrogenase 2
	ADIPOQ	Adiponectin, C1Q And Collagen Domain Containing
	CHKA	Choline Kinase Alpha
	CD36	CD36 Molecule
Glucose Metabolism	IRS1	Insulin Receptor Substrate 1
	GLUT4	Solute Carrier Family 2 Member 4
	LDHA	Lactate Dehydrogenase A
	SIRT1	Sirtuin 1
	G6PD	Glucose-6-Phosphate Dehydrogenase
Response to Oxidative Stress	NOS2	Nitric Oxide Synthase 2
	ARG1	Arginase 1
	NOX5	Nitric Oxide Synthase 5
	SOD1	Superoxide Dismutase 1
	GPX1	Glutathione Peroxidase 1
	NFE2L2	Nuclear Factor, Erythroid 2 Like 2
