# Supplementary material for: Phenolic diterpenes from Rosemary supercritical extract inhibit non-small cell lung cancer lipid metabolism and synergise with therapeutic drugs in the clinic
Source: Front Oncol. 2022 Nov 9;12:1046369. doi: 10.3389/fonc.2022.1046369 (PMC9682134; doi:10.3389/fonc.2022.1046369)
Supplement: Supplementary file 1 [file DataSheet_1.zip › Supplementary Table 4 PBMC analysis.xlsx]

## Sheet: ONCOVINF DCt Analysis Genes vs 
gene	Beta(CI).V4-V1	Beta(CI).V6-V1	p.val.visit	Beta(CI).treat	p.val.treat	Beta(CI).int	P.Val.int	P.Val.int.MT	P.Val.V1	P.Val.V4	P.Val.V6
JAK1	-1.65(-2.34,-0.952)	-1.39(-2.09,-0.693)	2.88e-06	-0.585(-1.51,0.336)	0.46	1.13(0.141,2.11)/1.09(0.101,2.07)	0.018	0.792	0.215	0.279	0.344
JAK3	0.381(-1.16,1.92)	1.38(-0.157,2.92)	0.038	0.492(-1.55,2.53)	0.718	-0.534(-2.71,1.64)/-0.451(-2.63,1.73)	0.848	1	0.876	1	1
LDHA	-1.51(-2.14,-0.876)	-1.43(-2.06,-0.797)	5.2e-07	-0.683(-1.52,0.155)	0.733	0.855(-0.0406,1.75)/1.39(0.49,2.28)	0.003	0.132	0.069	0.92	0.058
LIF	0.443(-2.52,3.4)	1.88(-1.08,4.83)	0.265	-1.37(-5.26,2.51)	0.073	0.181(-4.19,4.55)/-0.706(-4.89,3.48)	0.891	1	0.692	0.806	0.356
MAPK1	-1.15(-1.74,-0.556)	-1.03(-1.62,-0.435)	1.47e-06	-0.385(-1.19,0.423)	0.322	0.335(-0.503,1.17)/1.38(0.54,2.22)	0.000929	0.04	0.457	0.997	0.002
NFKB1	-1.15(-2.16,-0.138)	-1.21(-2.22,-0.2)	0.009	-0.359(-1.89,1.17)	0.861	0.744(-0.685,2.17)/0.542(-0.886,1.97)	0.502	1	0.875	0.851	0.98
NLRP3	-1.13(-1.65,-0.608)	-1.13(-1.66,-0.611)	6.23e-05	-0.477(-1.37,0.416)	0.419	0.81(0.0703,1.55)/1.24(0.5,1.98)	0.001	0.044	0.325	0.612	0.048
PDCD1	-1.03(-2.23,0.171)	-0.955(-2.15,0.244)	0.063	-0.525(-3.48,2.43)	0.83	0.267(-1.43,1.96)/0.688(-1.01,2.38)	0.672	1	0.892	0.984	0.996
PPARG	-0.722(-1.98,0.537)	-0.764(-2.02,0.494)	0.032	1.48(-0.875,3.84)	0.046	-0.7(-2.48,1.08)/0.474(-1.31,2.25)	0.352	1	0.191	0.669	0.055
PTAFR	-1.27(-1.8,-0.748)	-1.14(-1.66,-0.61)	3.63e-08	-0.0246(-1.03,0.985)	0.1	0.575(-0.169,1.32)/1(0.258,1.75)	0.013	0.562	1	0.288	0.019
PTGS2	-1.46(-2.17,-0.751)	-1.15(-1.86,-0.442)	6.3e-06	0.00738(-1.27,1.28)	0.163	0.703(-0.302,1.71)/0.843(-0.162,1.85)	0.147	1	1	0.284	0.158
SLC2A4	-0.314(-1.57,0.946)	-0.143(-1.4,1.12)	0.472	0.635(-1.97,3.24)	0.378	-0.17(-1.95,1.61)/0.41(-1.37,2.19)	0.766	1	0.814	0.913	0.511
SOD1	-0.703(-1.56,0.156)	-0.593(-1.45,0.266)	0.29	-0.722(-1.86,0.415)	0.205	0.533(-0.682,1.75)/0.67(-0.544,1.88)	0.446	1	0.215	0.954	0.999
SREBF1	-1.28(-1.78,-0.78)	-1.06(-1.57,-0.562)	8.97e-06	-0.639(-1.58,0.307)	0.947	1.18(0.471,1.89)/0.793(0.0835,1.5)	0.001	0.047	0.146	0.255	0.939
STAT3	-0.014(-2.09,2.06)	-1.34(-3.41,0.734)	0.979	-0.703(-3.95,2.55)	0.682	0.264(-2.67,3.2)/2.92(-0.0101,5.85)	0.056	1	0.896	0.971	0.155
TGFB1	-1.57(-2.43,-0.717)	-1.45(-2.31,-0.594)	1.03e-05	-0.618(-1.75,0.517)	0.64	0.645(-0.568,1.86)/0.855(-0.358,2.07)	0.278	1	0.342	1	0.916
TLR3	-0.939(-2.81,0.934)	-0.812(-2.69,1.06)	0.201	0.302(-2.72,3.32)	0.638	0.136(-2.34,2.62)/-0.0597(-2.54,2.42)	0.984	1	0.982	0.949	0.991
TLR4	-1.43(-2.45,-0.404)	-0.87(-1.89,0.153)	2.53e-05	0.0461(-1.43,1.52)	0.232	-0.021(-1.47,1.43)/1.2(-0.25,2.64)	0.11	1	1	1	0.055
TNF	-0.821(-1.91,0.269)	-0.94(-2.03,0.15)	0.053	-0.244(-1.69,1.2)	0.855	0.108(-1.43,1.65)/0.448(-1.09,1.99)	0.804	1	0.953	0.991	0.971
ALOX5	-1.64(-2.36,-0.924)	-1.42(-2.14,-0.699)	2.22e-07	-0.024(-0.975,0.926)	0.005	0.763(-0.252,1.78)/1.1(0.0861,2.12)	0.053	1	1	0.089	0.005
ARG1	-1.3(-2.86,0.264)	-0.656(-2.22,0.904)	0.048	0.433(-2.34,3.21)	0.062	1.02(-1.18,3.23)/2.21(-0.00101,4.41)	0.093	1	0.95	0.33	0.023
BMP2	-0.726(-1.97,0.518)	-1.16(-2.4,0.0838)	0.302	0.0204(-2.77,2.81)	0.461	0.203(-1.56,1.96)/1.71(-0.0504,3.47)	0.069	1	1	0.989	0.182
CCL2	-1.04(-2.35,0.271)	-0.635(-1.95,0.677)	0.159	-0.878(-2.62,0.86)	0.077	0.536(-1.32,2.39)/0.0405(-1.82,1.9)	0.782	1	0.408	0.928	0.45
CCL5	-1.28(-2.1,-0.466)	-0.871(-1.69,-0.0542)	0.000142	-0.335(-1.61,0.944)	0.663	0.424(-0.731,1.58)/0.13(-1.02,1.29)	0.715	1	0.832	0.996	0.954
CCR5	-0.91(-2.02,0.195)	-0.776(-1.88,0.329)	0.046	-0.308(-1.77,1.16)	0.715	0.0465(-1.52,1.61)/0.519(-1.04,2.08)	0.726	1	0.914	0.945	0.969
CD274	-1.65(-2.53,-0.766)	-1.29(-2.18,-0.41)	1.05e-06	-0.267(-1.77,1.23)	0.821	0.311(-0.938,1.56)/0.78(-0.469,2.03)	0.392	1	0.932	1	0.674
CD36	-0.323(-1.19,0.548)	-0.492(-1.36,0.378)	0.137	0.216(-1.05,1.48)	0.708	-0.418(-1.65,0.812)/0.131(-1.1,1.36)	0.596	1	0.949	0.957	0.822
CHKA	-1.06(-1.96,-0.164)	-0.981(-1.88,-0.0813)	0.013	0.182(-1.01,1.37)	0.021	0.437(-0.835,1.71)/0.85(-0.422,2.12)	0.346	1	0.964	0.382	0.047
CPT1A	-0.975(-1.93,-0.0179)	-1.47(-2.43,-0.512)	0.046	-0.635(-2,0.726)	0.725	0.761(-0.593,2.12)/1.5(0.141,2.85)	0.055	1	0.47	0.991	0.215
CSF2	0.0362(-1.57,1.64)	0.636(-0.973,2.24)	0.505	-0.642(-3.73,2.45)	0.182	-0.921(-3.2,1.35)/-0.97(-3.37,1.43)	0.584	1	0.885	0.349	0.354
CXCR1	-2.08(-3.11,-1.06)	-1.75(-2.78,-0.729)	0.001	-0.0385(-1.41,1.33)	0.000353	1.88(0.427,3.32)/1.58(0.13,3.03)	0.01	0.432	1	0.000606	0.005
FASN	-1.06(-1.76,-0.365)	-0.934(-1.63,-0.239)	0.000853	-0.683(-1.75,0.386)	0.269	0.513(-0.469,1.5)/0.596(-0.387,1.58)	0.359	1	0.201	0.956	0.994
FOXO3	0.179(-1.07,1.43)	-0.427(-1.68,0.824)	0.316	0.542(-1.27,2.36)	0.616	-1.53(-3.3,0.236)/0.593(-1.18,2.36)	0.026	1	0.782	0.333	0.222
FOXP3	-0.78(-1.84,0.281)	-0.927(-1.99,0.135)	0.052	-1.44(-2.85,-0.0373)	5.33e-05	0.0125(-1.49,1.51)/0.522(-0.979,2.02)	0.688	1	0.013	0.014	0.192
G6PD	-1.17(-1.89,-0.455)	-0.71(-1.43,0.00509)	4.54e-05	-0.222(-1.29,0.843)	0.483	0.34(-0.671,1.35)/0.905(-0.107,1.92)	0.144	1	0.909	0.985	0.201
GPD2	-1.28(-2.29,-0.261)	-1.33(-2.35,-0.313)	0.149	-1.06(-2.66,0.545)	0.887	1.4(-0.0325,2.84)/1.58(0.146,3.02)	0.032	1	0.176	0.895	0.716
GPX1	-0.661(-1.42,0.098)	-0.186(-0.946,0.573)	0.043	0.244(-1.19,1.68)	0.616	0.0895(-0.985,1.16)/-0.176(-1.25,0.898)	0.861	1	0.931	0.848	0.998
IFNG	-0.913(-2.22,0.393)	-0.392(-1.7,0.914)	0.091	-0.273(-2,1.46)	0.361	0.554(-1.29,2.4)/1.32(-0.527,3.17)	0.294	1	0.961	0.957	0.252
IL10	-1.2(-2.33,-0.0757)	-1.34(-2.47,-0.211)	0.013	0.994(-0.92,2.91)	0.007	0.354(-1.24,1.95)/1.1(-0.498,2.69)	0.31	1	0.348	0.131	0.007
IL1B	-1.92(-3.02,-0.825)	-1.58(-2.68,-0.482)	0.000391	-0.199(-2.2,1.8)	0.362	1.16(-0.389,2.72)/1.05(-0.5,2.61)	0.197	1	0.985	0.395	0.494
IL6	-1.62(-3.62,0.385)	-2.08(-4.08,-0.0776)	0.149	-1.43(-4.59,1.73)	0.624	0.901(-1.93,3.73)/2.13(-0.699,4.97)	0.257	1	0.477	0.947	0.887
IRS1	-0.883(-1.53,-0.237)	-1.35(-2,-0.704)	0.00032	-1.37(-2.22,-0.511)	1.11e-05	0.459(-0.455,1.37)/1.13(0.214,2.04)	0.026	1	2.77e-05	0.01	0.823
NFE2L2	-1.88(-2.63,-1.13)	-1.34(-2.09,-0.597)	8.64e-08	-0.531(-1.54,0.479)	0.699	1.07(0.0178,2.13)/0.79(-0.266,1.85)	0.072	1	0.371	0.352	0.856
